# Supplementary material for: NRF2 Gene Polymorphisms, Preconception BMI and Their Interplay in Preeclampsia
Source: Int J Mol Sci. 2026 Jun 24;27(13):5705. doi: 10.3390/ijms27135705 (PMC13362413; doi:10.3390/ijms27135705)
Supplement: Supplementary file 1 [file ijms-27-05705-s001.zip]

Archive with 1 entries (1 files):
- ijms-4206767-supplementary.pdf
